# Supplementary material for: Extremely cold ocean temperatures in iron formation brine pools of snowball Earth
Source: Nat Commun. 2025 Dec 9;17:462. doi: 10.1038/s41467-025-67155-z (PMC12800124; doi:10.1038/s41467-025-67155-z)
Supplement: Supplementary file 3 — Supplementary Data 1 [file 41467_2025_67155_MOESM3_ESM.xlsx]

## Sheet: PlotDat5
Source sheet	Sheet2	0.3	0	0	0
Plot name	ProbDens1	0.335	0	0	0
Plot Type	16	0.335	18
1st free col	7	0.3	18
Sigma Level	1	0.3	0
Absolute Errs	TRUE	ErrBox	ErrBox
Symbol Type	2	0.335	0
Inverse Plot	FALSE	0.37	0
Color Plot	TRUE	0.37	18
3D plot	FALSE	0.335	18
Linear	FALSE	0.335	0
Data Range	B2:B331	ErrBox	ErrBox
Filled Symbols	TRUE	0.37	0
ConcAge	FALSE	0.405	0
ConcSwap	FALSE	0.405	29
1st Symbol-row	1	0.37	29
		0.37	0
		ErrBox	ErrBox
		0.405	0
		0.44	0
		0.44	18
		0.405	18
		0.405	0
		ErrBox	ErrBox
		0.44	0
		0.475	0
		0.475	27
		0.44	27
		0.44	0
		ErrBox	ErrBox
		0.475	0
		0.51	0
		0.51	14
		0.475	14
		0.475	0
		ErrBox	ErrBox
		0.51	0
		0.545	0
		0.545	18
		0.51	18
		0.51	0
		ErrBox	ErrBox
		0.545	0
		0.58	0
		0.58	25
		0.545	25
		0.545	0
		ErrBox	ErrBox
		0.58	0
		0.615	0
		0.615	20
		0.58	20
		0.58	0
		ErrBox	ErrBox
		0.615	0
		0.65	0
		0.65	21
		0.615	21
		0.615	0
		ErrBox	ErrBox
		0.65	0
		0.685	0
		0.685	16
		0.65	16
		0.65	0
		ErrBox	ErrBox
		0.685	0
		0.72	0
		0.72	14
		0.685	14
		0.685	0
		ErrBox	ErrBox
		0.72	0
		0.755	0
		0.755	17
		0.72	17
		0.72	0
		ErrBox	ErrBox
		0.755	0
		0.79	0
		0.79	8
		0.755	8
		0.755	0
		ErrBox	ErrBox
		0.79	0
		0.825	0
		0.825	9
		0.79	9
		0.79	0
		ErrBox	ErrBox
		0.825	0
		0.86	0
		0.86	4
		0.825	4
		0.825	0
		ErrBox	ErrBox
		0.86	0
		0.895	0
		0.895	5
		0.86	5
		0.86	0
		ErrBox	ErrBox
		0.895	0
		0.93	0
		0.93	5
		0.895	5
		0.895	0
		ErrBox	ErrBox
		0.93	0
		0.965	0
		0.965	4
		0.93	4
		0.93	0
		ErrBox	ErrBox
		0.965	0
		1	0
		1	2
		0.965	2
		0.965	0
		ErrBox	ErrBox
		1	0
		1.035	0
		1.035	8
		1	8
		1	0
		ErrBox	ErrBox
		1.035	0
		1.07	0
		1.07	7
		1.035	7
		1.035	0
		ErrBox	ErrBox
		1.07	0
		1.105	0
		1.105	7
		1.07	7
		1.07	0
		ErrBox	ErrBox
		1.105	0
		1.14	0
		1.14	1
		1.105	1
		1.105	0
		ErrBox	ErrBox
		1.14	0
		1.175	0
		1.175	2
		1.14	2
		1.14	0
		ErrBox	ErrBox
		1.175	0
		1.21	0
		1.21	2
		1.175	2
		1.175	0
		ErrBox	ErrBox
		1.21	0
		1.245	0
		1.245	1
		1.21	1
		1.21	0
		ErrBox	ErrBox
		1.28	0
		1.315	0
		1.315	1
		1.28	1
		1.28	0
		ErrBox	ErrBox
		1.315	0
		1.35	0
		1.35	4
		1.315	4
		1.315	0
		ErrBox	ErrBox
		1.35	0
		1.385	0
		1.385	1
		1.35	1
		1.35	0
		ErrBox	ErrBox
		1.455	0
		1.49	0
		1.49	2
		1.455	2
		1.455	0
		ErrBox	ErrBox
		1.595	0
		1.63	0
		1.63	1
		1.595	1
		1.595	0
		ErrBox	ErrBox
		1.63	0
		1.665	0
		1.665	1
		1.63	1
		1.63	0
		ErrBox	ErrBox

## Sheet: PlotDat4
Source sheet	Sheet2	-0.51	0	0	0
Plot name	ProbDens2	-0.44	0	0	0
Plot Type	16	-0.44	10
1st free col	7	-0.51	10
Sigma Level	1	-0.51	0
Absolute Errs	TRUE	ErrBox	ErrBox
Symbol Type	2	-0.44	0
Inverse Plot	FALSE	-0.37	0
Color Plot	TRUE	-0.37	16
3D plot	FALSE	-0.44	16
Linear	FALSE	-0.44	0
Data Range	B2:B619	ErrBox	ErrBox
Filled Symbols	TRUE	-0.37	0
ConcAge	FALSE	-0.3	0
ConcSwap	FALSE	-0.3	17
1st Symbol-row	1	-0.37	17
		-0.37	0
		ErrBox	ErrBox
		-0.3	0
		-0.23	0
		-0.23	17
		-0.3	17
		-0.3	0
		ErrBox	ErrBox
		-0.23	0
		-0.16	0
		-0.16	25
		-0.23	25
		-0.23	0
		ErrBox	ErrBox
		-0.16	0
		-0.09	0
		-0.09	31
		-0.16	31
		-0.16	0
		ErrBox	ErrBox
		-0.09	0
		-0.02	0
		-0.02	21
		-0.09	21
		-0.09	0
		ErrBox	ErrBox
		-0.02	0
		0.05	0
		0.05	34
		-0.02	34
		-0.02	0
		ErrBox	ErrBox
		0.05	0
		0.12	0
		0.12	32
		0.05	32
		0.05	0
		ErrBox	ErrBox
		0.12	0
		0.19	0
		0.19	28
		0.12	28
		0.12	0
		ErrBox	ErrBox
		0.19	0
		0.26	0
		0.26	30
		0.19	30
		0.19	0
		ErrBox	ErrBox
		0.26	0
		0.33	0
		0.33	38
		0.26	38
		0.26	0
		ErrBox	ErrBox
		0.33	0
		0.4	0
		0.4	45
		0.33	45
		0.33	0
		ErrBox	ErrBox
		0.4	0
		0.47	0
		0.47	46
		0.4	46
		0.4	0
		ErrBox	ErrBox
		0.47	0
		0.54	0
		0.54	36
		0.47	36
		0.47	0
		ErrBox	ErrBox
		0.54	0
		0.61	0
		0.61	44
		0.54	44
		0.54	0
		ErrBox	ErrBox
		0.61	0
		0.68	0
		0.68	39
		0.61	39
		0.61	0
		ErrBox	ErrBox
		0.68	0
		0.75	0
		0.75	30
		0.68	30
		0.68	0
		ErrBox	ErrBox
		0.75	0
		0.82	0
		0.82	17
		0.75	17
		0.75	0
		ErrBox	ErrBox
		0.82	0
		0.89	0
		0.89	9
		0.82	9
		0.82	0
		ErrBox	ErrBox
		0.89	0
		0.96	0
		0.96	9
		0.89	9
		0.89	0
		ErrBox	ErrBox
		0.96	0
		1.03	0
		1.03	10
		0.96	10
		0.96	0
		ErrBox	ErrBox
		1.03	0
		1.1	0
		1.1	14
		1.03	14
		1.03	0
		ErrBox	ErrBox
		1.1	0
		1.17	0
		1.17	5
		1.1	5
		1.1	0
		ErrBox	ErrBox
		1.17	0
		1.24	0
		1.24	3
		1.17	3
		1.17	0
		ErrBox	ErrBox
		1.24	0
		1.31	0
		1.31	1
		1.24	1
		1.24	0
		ErrBox	ErrBox
		1.31	0
		1.38	0
		1.38	5
		1.31	5
		1.31	0
		ErrBox	ErrBox
		1.45	0
		1.52	0
		1.52	2
		1.45	2
		1.45	0
		ErrBox	ErrBox
		1.59	0
		1.66	0
		1.66	1
		1.59	1
		1.59	0
		ErrBox	ErrBox
		1.66	0
		1.73	0
		1.73	1
		1.66	1
		1.66	0
		ErrBox	ErrBox

## Sheet: PlotDat6
Source sheet	Sheet2	-3	0	0	0
Plot name	ProbDens3	-2.875	0	0	0
Plot Type	16	-2.875	1
1st free col	7	-3	1
Sigma Level	1	-3	0
Absolute Errs	TRUE	ErrBox	ErrBox
Symbol Type	2	-2.75	0
Inverse Plot	FALSE	-2.625	0
Color Plot	TRUE	-2.625	1
3D plot	FALSE	-2.75	1
Linear	FALSE	-2.75	0
Data Range	B2:B789	ErrBox	ErrBox
Filled Symbols	TRUE	-2.625	0
ConcAge	FALSE	-2.5	0
ConcSwap	FALSE	-2.5	1
1st Symbol-row	1	-2.625	1
		-2.625	0
		ErrBox	ErrBox
		-2.5	0
		-2.375	0
		-2.375	2
		-2.5	2
		-2.5	0
		ErrBox	ErrBox
		-2.375	0
		-2.25	0
		-2.25	2
		-2.375	2
		-2.375	0
		ErrBox	ErrBox
		-2.25	0
		-2.125	0
		-2.125	5
		-2.25	5
		-2.25	0
		ErrBox	ErrBox
		-2.125	0
		-2	0
		-2	3
		-2.125	3
		-2.125	0
		ErrBox	ErrBox
		-2	0
		-1.875	0
		-1.875	3
		-2	3
		-2	0
		ErrBox	ErrBox
		-1.875	0
		-1.75	0
		-1.75	10
		-1.875	10
		-1.875	0
		ErrBox	ErrBox
		-1.75	0
		-1.625	0
		-1.625	8
		-1.75	8
		-1.75	0
		ErrBox	ErrBox
		-1.625	0
		-1.5	0
		-1.5	15
		-1.625	15
		-1.625	0
		ErrBox	ErrBox
		-1.5	0
		-1.375	0
		-1.375	11
		-1.5	11
		-1.5	0
		ErrBox	ErrBox
		-1.375	0
		-1.25	0
		-1.25	12
		-1.375	12
		-1.375	0
		ErrBox	ErrBox
		-1.25	0
		-1.125	0
		-1.125	8
		-1.25	8
		-1.25	0
		ErrBox	ErrBox
		-1.125	0
		-1	0
		-1	20
		-1.125	20
		-1.125	0
		ErrBox	ErrBox
		-1	0
		-0.875	0
		-0.875	16
		-1	16
		-1	0
		ErrBox	ErrBox
		-0.875	0
		-0.75	0
		-0.75	14
		-0.875	14
		-0.875	0
		ErrBox	ErrBox
		-0.75	0
		-0.625	0
		-0.625	21
		-0.75	21
		-0.75	0
		ErrBox	ErrBox
		-0.625	0
		-0.5	0
		-0.5	17
		-0.625	17
		-0.625	0
		ErrBox	ErrBox
		-0.5	0
		-0.375	0
		-0.375	26
		-0.5	26
		-0.5	0
		ErrBox	ErrBox
		-0.375	0
		-0.25	0
		-0.25	31
		-0.375	31
		-0.375	0
		ErrBox	ErrBox
		-0.25	0
		-0.125	0
		-0.125	46
		-0.25	46
		-0.25	0
		ErrBox	ErrBox
		-0.125	0
		0	0
		0	45
		-0.125	45
		-0.125	0
		ErrBox	ErrBox
		0	0
		0.125	0
		0.125	58
		0	58
		0	0
		ErrBox	ErrBox
		0.125	0
		0.25	0
		0.25	49
		0.125	49
		0.125	0
		ErrBox	ErrBox
		0.25	0
		0.375	0
		0.375	70
		0.25	70
		0.25	0
		ErrBox	ErrBox
		0.375	0
		0.5	0
		0.5	82
		0.375	82
		0.375	0
		ErrBox	ErrBox
		0.5	0
		0.625	0
		0.625	76
		0.5	76
		0.5	0
		ErrBox	ErrBox
		0.625	0
		0.75	0
		0.75	56
		0.625	56
		0.625	0
		ErrBox	ErrBox
		0.75	0
		0.875	0
		0.875	26
		0.75	26
		0.75	0
		ErrBox	ErrBox
		0.875	0
		1	0
		1	13
		0.875	13
		0.875	0
		ErrBox	ErrBox
		1	0
		1.125	0
		1.125	23
		1	23
		1	0
		ErrBox	ErrBox
		1.125	0
		1.25	0
		1.25	5
		1.125	5
		1.125	0
		ErrBox	ErrBox
		1.25	0
		1.375	0
		1.375	6
		1.25	6
		1.25	0
		ErrBox	ErrBox
		1.375	0
		1.5	0
		1.5	2
		1.375	2
		1.375	0
		ErrBox	ErrBox
		1.5	0
		1.625	0
		1.625	1
		1.5	1
		1.5	0
		ErrBox	ErrBox
		1.625	0
		1.75	0
		1.75	1
		1.625	1
		1.625	0
		ErrBox	ErrBox

## Sheet: PlotDat7
Source sheet	Sheet2	0.28	0	0	0
Plot name	ProbDens4	0.35	0	0	0
Plot Type	16	0.35	2
1st free col	7	0.28	2
Sigma Level	1	0.28	0
Absolute Errs	TRUE	ErrBox	ErrBox
Symbol Type	2	0.35	0
Inverse Plot	FALSE	0.42	0
Color Plot	TRUE	0.42	2
3D plot	FALSE	0.35	2
Linear	FALSE	0.35	0
Data Range	B790:B893	ErrBox	ErrBox
Filled Symbols	TRUE	0.42	0
ConcAge	FALSE	0.49	0
ConcSwap	FALSE	0.49	4
1st Symbol-row	1	0.42	4
		0.42	0
		ErrBox	ErrBox
		0.49	0
		0.56	0
		0.56	3
		0.49	3
		0.49	0
		ErrBox	ErrBox
		0.63	0
		0.7	0
		0.7	6
		0.63	6
		0.63	0
		ErrBox	ErrBox
		0.7	0
		0.77	0
		0.77	4
		0.7	4
		0.7	0
		ErrBox	ErrBox
		0.77	0
		0.84	0
		0.84	3
		0.77	3
		0.77	0
		ErrBox	ErrBox
		0.84	0
		0.91	0
		0.91	5
		0.84	5
		0.84	0
		ErrBox	ErrBox
		0.91	0
		0.98	0
		0.98	5
		0.91	5
		0.91	0
		ErrBox	ErrBox
		0.98	0
		1.05	0
		1.05	4
		0.98	4
		0.98	0
		ErrBox	ErrBox
		1.05	0
		1.12	0
		1.12	4
		1.05	4
		1.05	0
		ErrBox	ErrBox
		1.12	0
		1.19	0
		1.19	3
		1.12	3
		1.12	0
		ErrBox	ErrBox
		1.19	0
		1.26	0
		1.26	5
		1.19	5
		1.19	0
		ErrBox	ErrBox
		1.26	0
		1.33	0
		1.33	5
		1.26	5
		1.26	0
		ErrBox	ErrBox
		1.33	0
		1.4	0
		1.4	5
		1.33	5
		1.33	0
		ErrBox	ErrBox
		1.4	0
		1.47	0
		1.47	2
		1.4	2
		1.4	0
		ErrBox	ErrBox
		1.47	0
		1.54	0
		1.54	3
		1.47	3
		1.47	0
		ErrBox	ErrBox
		1.54	0
		1.61	0
		1.61	5
		1.54	5
		1.54	0
		ErrBox	ErrBox
		1.61	0
		1.68	0
		1.68	5
		1.61	5
		1.61	0
		ErrBox	ErrBox
		1.75	0
		1.82	0
		1.82	1
		1.75	1
		1.75	0
		ErrBox	ErrBox
		1.82	0
		1.89	0
		1.89	7
		1.82	7
		1.82	0
		ErrBox	ErrBox
		1.89	0
		1.96	0
		1.96	1
		1.89	1
		1.89	0
		ErrBox	ErrBox
		1.96	0
		2.03	0
		2.03	4
		1.96	4
		1.96	0
		ErrBox	ErrBox
		2.03	0
		2.1	0
		2.1	4
		2.03	4
		2.03	0
		ErrBox	ErrBox
		2.1	0
		2.17	0
		2.17	2
		2.1	2
		2.1	0
		ErrBox	ErrBox
		2.17	0
		2.24	0
		2.24	1
		2.17	1
		2.17	0
		ErrBox	ErrBox
		2.24	0
		2.31	0
		2.31	1
		2.24	1
		2.24	0
		ErrBox	ErrBox
		2.31	0
		2.38	0
		2.38	2
		2.31	2
		2.31	0
		ErrBox	ErrBox
		2.38	0
		2.45	0
		2.45	2
		2.38	2
		2.38	0
		ErrBox	ErrBox
		2.45	0
		2.52	0
		2.52	2
		2.45	2
		2.45	0
		ErrBox	ErrBox
		2.59	0
		2.66	0
		2.66	1
		2.59	1
		2.59	0
		ErrBox	ErrBox
		2.66	0
		2.73	0
		2.73	1
		2.66	1
		2.66	0
		ErrBox	ErrBox

## Sheet: PlotDat8
Source sheet	Sheet2	-1.875	0	0	0
Plot name	ProbDens5	-1.75	0	0	0
Plot Type	16	-1.75	1
1st free col	7	-1.875	1
Sigma Level	1	-1.875	0
Absolute Errs	TRUE	ErrBox	ErrBox
Symbol Type	2	-1.25	0
Inverse Plot	FALSE	-1.125	0
Color Plot	TRUE	-1.125	1
3D plot	FALSE	-1.25	1
Linear	FALSE	-1.25	0
Data Range	B790:B937	ErrBox	ErrBox
Filled Symbols	TRUE	-1	0
ConcAge	FALSE	-0.875	0
ConcSwap	FALSE	-0.875	2
1st Symbol-row	1	-1	2
		-1	0
		ErrBox	ErrBox
		-0.875	0
		-0.75	0
		-0.75	1
		-0.875	1
		-0.875	0
		ErrBox	ErrBox
		-0.75	0
		-0.625	0
		-0.625	3
		-0.75	3
		-0.75	0
		ErrBox	ErrBox
		-0.625	0
		-0.5	0
		-0.5	3
		-0.625	3
		-0.625	0
		ErrBox	ErrBox
		-0.5	0
		-0.375	0
		-0.375	4
		-0.5	4
		-0.5	0
		ErrBox	ErrBox
		-0.375	0
		-0.25	0
		-0.25	5
		-0.375	5
		-0.375	0
		ErrBox	ErrBox
		-0.25	0
		-0.125	0
		-0.125	8
		-0.25	8
		-0.25	0
		ErrBox	ErrBox
		-0.125	0
		0	0
		0	3
		-0.125	3
		-0.125	0
		ErrBox	ErrBox
		0	0
		0.125	0
		0.125	7
		0	7
		0	0
		ErrBox	ErrBox
		0.125	0
		0.25	0
		0.25	4
		0.125	4
		0.125	0
		ErrBox	ErrBox
		0.25	0
		0.375	0
		0.375	6
		0.25	6
		0.25	0
		ErrBox	ErrBox
		0.375	0
		0.5	0
		0.5	4
		0.375	4
		0.375	0
		ErrBox	ErrBox
		0.5	0
		0.625	0
		0.625	3
		0.5	3
		0.5	0
		ErrBox	ErrBox
		0.625	0
		0.75	0
		0.75	10
		0.625	10
		0.625	0
		ErrBox	ErrBox
		0.75	0
		0.875	0
		0.875	6
		0.75	6
		0.75	0
		ErrBox	ErrBox
		0.875	0
		1	0
		1	8
		0.875	8
		0.875	0
		ErrBox	ErrBox
		1	0
		1.125	0
		1.125	7
		1	7
		1	0
		ErrBox	ErrBox
		1.125	0
		1.25	0
		1.25	8
		1.125	8
		1.125	0
		ErrBox	ErrBox
		1.25	0
		1.375	0
		1.375	8
		1.25	8
		1.25	0
		ErrBox	ErrBox
		1.375	0
		1.5	0
		1.5	4
		1.375	4
		1.375	0
		ErrBox	ErrBox
		1.5	0
		1.625	0
		1.625	10
		1.5	10
		1.5	0
		ErrBox	ErrBox
		1.625	0
		1.75	0
		1.75	3
		1.625	3
		1.625	0
		ErrBox	ErrBox
		1.75	0
		1.875	0
		1.875	5
		1.75	5
		1.75	0
		ErrBox	ErrBox
		1.875	0
		2	0
		2	6
		1.875	6
		1.875	0
		ErrBox	ErrBox
		2	0
		2.125	0
		2.125	6
		2	6
		2	0
		ErrBox	ErrBox
		2.125	0
		2.25	0
		2.25	3
		2.125	3
		2.125	0
		ErrBox	ErrBox
		2.25	0
		2.375	0
		2.375	3
		2.25	3
		2.25	0
		ErrBox	ErrBox
		2.375	0
		2.5	0
		2.5	4
		2.375	4
		2.375	0
		ErrBox	ErrBox
		2.625	0
		2.75	0
		2.75	2
		2.625	2
		2.625	0
		ErrBox	ErrBox

## Sheet: PlotDat9
Source sheet	Sheet2	-1.875	0	0	0
Plot name	ProbDens6	-1.75	0	0	0
Plot Type	16	-1.75	1
1st free col	7	-1.875	1
Sigma Level	1	-1.875	0
Absolute Errs	TRUE	ErrBox	ErrBox
Symbol Type	2	-1.25	0
Inverse Plot	FALSE	-1.125	0
Color Plot	TRUE	-1.125	1
3D plot	FALSE	-1.25	1
Linear	FALSE	-1.25	0
Data Range	B790:B1032	ErrBox	ErrBox
Filled Symbols	TRUE	-1	0
ConcAge	FALSE	-0.875	0
ConcSwap	FALSE	-0.875	2
1st Symbol-row	1	-1	2
		-1	0
		ErrBox	ErrBox
		-0.875	0
		-0.75	0
		-0.75	1
		-0.875	1
		-0.875	0
		ErrBox	ErrBox
		-0.75	0
		-0.625	0
		-0.625	3
		-0.75	3
		-0.75	0
		ErrBox	ErrBox
		-0.625	0
		-0.5	0
		-0.5	3
		-0.625	3
		-0.625	0
		ErrBox	ErrBox
		-0.5	0
		-0.375	0
		-0.375	4
		-0.5	4
		-0.5	0
		ErrBox	ErrBox
		-0.375	0
		-0.25	0
		-0.25	5
		-0.375	5
		-0.375	0
		ErrBox	ErrBox
		-0.25	0
		-0.125	0
		-0.125	10
		-0.25	10
		-0.25	0
		ErrBox	ErrBox
		-0.125	0
		0	0
		0	7
		-0.125	7
		-0.125	0
		ErrBox	ErrBox
		0	0
		0.125	0
		0.125	13
		0	13
		0	0
		ErrBox	ErrBox
		0.125	0
		0.25	0
		0.25	7
		0.125	7
		0.125	0
		ErrBox	ErrBox
		0.25	0
		0.375	0
		0.375	8
		0.25	8
		0.25	0
		ErrBox	ErrBox
		0.375	0
		0.5	0
		0.5	4
		0.375	4
		0.375	0
		ErrBox	ErrBox
		0.5	0
		0.625	0
		0.625	4
		0.5	4
		0.5	0
		ErrBox	ErrBox
		0.625	0
		0.75	0
		0.75	12
		0.625	12
		0.625	0
		ErrBox	ErrBox
		0.75	0
		0.875	0
		0.875	10
		0.75	10
		0.75	0
		ErrBox	ErrBox
		0.875	0
		1	0
		1	13
		0.875	13
		0.875	0
		ErrBox	ErrBox
		1	0
		1.125	0
		1.125	17
		1	17
		1	0
		ErrBox	ErrBox
		1.125	0
		1.25	0
		1.25	17
		1.125	17
		1.125	0
		ErrBox	ErrBox
		1.25	0
		1.375	0
		1.375	21
		1.25	21
		1.25	0
		ErrBox	ErrBox
		1.375	0
		1.5	0
		1.5	20
		1.375	20
		1.375	0
		ErrBox	ErrBox
		1.5	0
		1.625	0
		1.625	20
		1.5	20
		1.5	0
		ErrBox	ErrBox
		1.625	0
		1.75	0
		1.75	9
		1.625	9
		1.625	0
		ErrBox	ErrBox
		1.75	0
		1.875	0
		1.875	6
		1.75	6
		1.75	0
		ErrBox	ErrBox
		1.875	0
		2	0
		2	6
		1.875	6
		1.875	0
		ErrBox	ErrBox
		2	0
		2.125	0
		2.125	7
		2	7
		2	0
		ErrBox	ErrBox
		2.125	0
		2.25	0
		2.25	3
		2.125	3
		2.125	0
		ErrBox	ErrBox
		2.25	0
		2.375	0
		2.375	3
		2.25	3
		2.25	0
		ErrBox	ErrBox
		2.375	0
		2.5	0
		2.5	4
		2.375	4
		2.375	0
		ErrBox	ErrBox
		2.625	0
		2.75	0
		2.75	2
		2.625	2
		2.625	0
		ErrBox	ErrBox

## Sheet: Data
Supplementary Data 1. Fe isotope data
Age (Ma)	d56Fe (‰)
3830	0.97
3830	1.025
3830	1.057
3830	0.905
3830	0.732
3830	0.77
3830	0.812
3830	0.817
3830	0.199
3830	0.131
3830	0.307
3830	0.295
3830	0.081
3830	-0.007
3830	0.337
3830	0.315
3830	0.259
3830	0.214
3830	0.856
3830	0.903
3830	0.382
3830	0.376
3830	0.414
3830	0.418
3830	0.345
3830	0.31
3830	1.052
3830	1.034
3830	0.43
3830	0.36
3770	0.666
3770	0.603
3770	0.251
3770	0.146
3770	0.356
3770	0.251
3770	0.462
3770	0.446
3770	0.759
3770	0.41
3770	0.399
3770	0.327
3770	0.285
3770	0.143
3770	0.352
3770	0.204
3770	0.715
3770	0.642
3770	0.589
3770	0.627
3770	0.598
3770	0.423
3770	0.577
3770	0.434
3770	1.093
3770	0.903
3770	0.773
3770	0.734
3770	1.03
3770	0.53
3770	0.5
3770	0.69
3770	0.71
3770	0.62
3770	0.94
3770	1.06
3770	1.1
3750	0.083
3750	0.066
3750	0.436
3750	0.507
3750	0.552
3750	0.654
3750	0.572
3750	0.749
3750	0.492
3750	0.556
3750	0.436
3750	0.588
3750	0.616
3750	0.628
3750	0.566
3750	0.373
3750	0.614
3750	0.51
3750	0.524
3750	0.757
3750	0.511
3750	0.51
3750	0.509
3750	0.597
3750	0.569
3750	0.638
3750	0.758
3750	0.716
3750	0.455
3750	0.703
3750	0.639
3750	0.57
3750	0.591
3700	0.99
3700	0.55
3700	0.59
3700	0.16
3700	0.69
3700	0.71
3700	0.46
3700	0.38
3250	1.2
3250	0.22
3250	0.01
3240	0.91
3240	0.98
3240	0.44
3240	0.29
3240	0.64
3240	0.38
3240	0.74
3240	0.84
3240	0.4
3240	0.7
3240	0.69
3240	0.74
3240	0.29
3240	0.45
3240	0.47
3240	0.63
3240	0.34
3240	0
3240	-0.02
3240	0.28
3240	0.46
3240	-0.03
3240	0.19
3240	0.21
3240	0.56
3240	-0.03
3240	-0.28
3240	0.1
3240	-0.01
3240	-0.31
3240	0.48
3240	-0.11
3240	-0.24
3240	-0.39
3240	-0.17
3240	0.05
2950	0.04
2950	-1.53
2950	-0.64
2950	-1.15
2950	-1.39
2950	-1.55
2950	-1.44
2950	-1.61
2950	-1.71
2950	-1.36
2950	-0.95
2950	-0.84
2950	-1.11
2950	-1.51
2950	-1.07
2950	-1.05
2950	-0.75
2950	-0.7
2950	-1.15
2950	-1.03
2950	-1.13
2950	-0.93
2950	-0.73
2950	-1.53
2950	-0.64
2950	-0.02
2950	-0.56
2950	0.04
2950	0.45
2950	0.48
2950	0.39
2950	0.04
2940	-0.0395431
2940	0.397199
2940	-0.23008
2940	-0.836859
2940	0.341606
2940	0.819322
2940	0.999442
2940	1.13633
2940	1.50401
2940	0.423955
2940	-0.300146
2940	-0.51227
2940	0.891112
2940	0.590357
2940	0.608613
2940	0.167256
2940	0.728364
2940	0.326204
2940	-0.276878
2940	-0.343126
2940	-1.16286
2940	1.03042
2940	0.235357
2940	0.0778939
2940	0.115497
2940	-0.3514
2940	0.876261
2940	1.09628
2940	0.626734
2940	0.0689962
2940	-1.13239
2750	0.62
2750	0.65
2750	0.67
2750	0.36
2750	0.57
2750	0.63
2750	0.65
2750	0.6
2750	0.55
2750	0.6
2750	0.57
2750	0.56
2750	0.59
2750	0.56
2750	0.55
2750	0.55
2750	0.56
2750	0.6
2750	0.56
2740	0.32
2740	0.49
2740	0.62
2740	0.62
2740	0.38
2740	1.04
2740	1.34
2740	1.08
2740	0.11
2740	1.66
2720	0.55
2720	0.59
2720	0.44
2700	1.02
2700	1.06
2700	1.18
2700	1.16
2700	1.61
2700	0.86
2700	0.96
2700	0.79
2700	0.85
2700	0.33
2700	0.21
2597	-0.63
2597	-0.14
2597	0.15
2597	0.33
2550	0.58
2550	0.11
2550	0.27
2550	0.56
2550	0.55
2550	0.51
2550	0.47
2550	0.42
2550	0.39
2550	0.45
2550	0.41
2550	0.59
2550	0.55
2550	0.82
2550	0.59
2550	0.41
2550	0.68
2550	0.63
2550	0.63
2550	0.4
2500	-0.54
2500	0.51
2500	0.72
2500	1.01
2500	0.71
2500	1.33
2500	1.32
2500	0.68
2500	1.09
2500	-0.2
2500	1.15
2500	1.33
2480	-1.28
2470	-0.05
2470	0.27
2470	0.14
2470	0.28
2470	0.01
2470	0.26
2470	0.14
2470	0.47
2470	0.38
2470	0.24
2470	0.58
2470	0.32
2470	0.22
2470	0.09
2470	0.46
2470	0.89
2470	-0.21
2470	-0.15
2470	-0.37
2470	0.06
2470	0.47
2470	-0.01
2470	0.03
2470	-0.41
2470	-0.16
2470	-0.35
2470	-0.19
2470	-0.32
2470	0.86
2470	0.08
2470	1.06
2470	-0.26
2470	-0.08
2470	-0.11
2470	-0.02
2470	-0.79
2470	1.46
2470	-0.25
2470	-0.34
2470	-0.15
2470	-0.01
2470	-0.25
2470	-0.22
2470	-0.83
2470	0.09
2470	0.35
2470	1.3
2470	-0.13
2470	0.33
2470	0.11
2470	0.11
2470	-0.13
2470	-0.48
2470	-0.22
2470	0.21
2470	0.31
2470	-0.66
2470	0.1
2470	-0.48
2470	0.72
2470	0.77
2470	0.52
2470	0.42
2470	-0.71
2470	-0.29
2470	-0.4
2470	0.59
2470	0.24
2470	0.86
2470	0.05
2470	0.31
2470	0.32
2470	0.65
2470	1.21
2470	0.23
2470	0.17
2470	0.04
2470	0.12
2470	-0.43
2470	-0.15
2470	-0.23
2470	-0.31
2470	-0.57
2470	-0.51
2470	-0.57
2470	0.47
2470	-0.19
2470	-0.3
2470	-0.23
2470	-0.42
2470	0
2470	-0.22
2470	-0.23
2470	0.3
2470	0.16
2470	-0.19
2470	-0.74
2470	0.48
2470	0.56
2470	0.82
2470	0.65
2470	0.65
2470	0.25
2460	0.27
2460	0.3
2460	0.38
2460	0.35
2460	0.38
2460	0.38
2460	0.21
2460	0.23
2460	0.38
2460	-0.41
2460	-0.71
2460	-0.51
2460	-0.04
2460	-0.17
2460	-0.37
2460	-0.41
2460	-0.43
2460	-0.08
2460	-0.5
2460	-0.84
2460	-0.41
2460	-0.8
2460	-0.5
2460	-0.71
2460	-0.13
2460	-0.11
2460	-0.36
2460	-0.42
2460	-0.41
2460	-0.64
2460	-0.67
2460	-0.4
2460	-0.39
2460	-0.59
2460	-0.58
2460	-0.2
2460	-0.27
2460	0.18
2460	0.14
2460	0.21
2460	0.04
2460	-0.16
2460	-0.26
2460	-0.36
2460	-0.41
2460	-0.39
2460	-0.1
2460	-0.33
2460	0.9
2460	1.16
2460	-0.16
2460	-0.02
2460	-0.25
2460	-0.35
2460	0.04
2460	-0.04
2460	0.3
2460	0.86
2460	-0.16
2460	-0.02
2460	1.22
2460	-0.43
2460	-0.41
2460	-1.9
2460	-1.29
2460	-1.31
2460	-0.8
2460	-0.82
2460	0.17
2460	0.04
2460	-0.23
2460	0.22
2460	0.37
2460	0.16
2460	-0.2
2460	-0.59
2460	0.59
2460	0.18
2460	0.52
2460	-0.5
2460	0.62
2460	0.38
2460	0.8
2460	1.46
2460	0.19
2460	0.18
2460	0.12
2460	-0.25
2460	-0.05
2460	-0.41
2460	0.3
2460	-0.09
2460	0.46
2460	0.27
2460	0.21
2460	-0.66
2460	0.69
2460	-0.15
2460	-1.02
2460	0.08
2460	-0.24
2460	-0.13
2460	-0.55
2460	0.71
2460	0.42
2460	-0.04
2460	-0.19
2460	-0.03
2460	-0.59
2460	-0.69
2460	-0.45
2460	-0.58
2460	-0.32
2460	0.96
2460	0.86
2460	-0.24
2460	-0.41
2460	-0.22
2460	-1.01
2460	-0.2
2460	-0.05
2460	-0.03
2460	-0.58
2460	-0.69
2460	-0.41
2460	-0.59
2460	-0.49
2460	0.84
2460	0.74
2460	0.72
2460	0.8
2460	-0.77
2460	-0.82
2460	-0.79
2460	0.11
2460	-0.12
2430	-0.8
2430	-1.33
2430	-0.73
2430	-1.01
2430	-0.69
2430	-1.07
2430	-1.71
2430	-0.69
2430	-1.08
2430	-0.89
2430	-1.01
2430	-1.75
2430	-0.07
2430	-0.81
2430	-0.76
2430	-1.02
2430	-0.64
2430	-0.26
2430	-0.87
2430	-0.46
2430	-0.17
2430	0.74
2430	0.96
2430	0.72
2430	-0.91
2430	-1.21
2430	-0.9
2430	-0.89
2430	-0.43
2430	0.03
2430	-0.14
2430	-0.01
2430	0.19
2430	-0.05
2430	0.25
2426	-1.07
2426	-0.93
2426	-1.11
2426	-0.93
2426	-0.49
2426	-0.16
2426	-0.55
2426	-0.6
2426	-1.34
2426	0.18
2426	-0.26
2426	-0.09
2426	0.04
2426	0.41
2426	-0.09
2426	0.06
2426	-0.48
2426	-1.82
2426	-1.26
2426	-1.27
2426	-1.21
2426	-1.3
2426	-1.09
2426	-1.19
2426	-0.79
2426	-1.23
2426	-1.07
2426	-0.94
2426	-1.05
2426	-0.75
2426	-0.89
2424	-0.39
2424	-0.55
2424	-0.19
2420	-0.92
2420	-0.69
2420	-0.79
2420	-0.33
2420	-0.13
2420	-0.62
2420	-0.4
2420	0.09
2420	-0.38
2420	-0.12
2420	-1.92
2420	-0.06
2420	-0.23
2420	0.4
2420	0
2420	-1.15
2420	-1.28
2420	-1.34
2420	-0.57
2420	-0.75
2420	1.13
2420	0.64
2420	-0.61
2420	-0.59
2420	-0.79
2420	-0.85
2420	-0.86
2420	1.14
2400	-1.43
2400	-1.38
2400	-1.98
2400	-1.63
2400	-2.23
2400	-1.93
2400	-1.36
2400	-2.43
2400	-2.62
2400	-1.16
2400	-0.79
2400	-2.65
2400	-0.43
2400	-2.15
2400	-1.18
2400	-0.31
2400	0.67
2400	0.01
2400	-1.48
2400	-2.11
2400	-1.85
2400	-1.3
2400	-1.6
2400	-2.46
2400	-1.67
2400	-1.21
2400	-2.72
2400	-2.46
2400	-2.17
2400	-1.81
2400	-1.93
2400	-1.97
2400	-1.17
2400	-1.77
2400	-2.31
2400	-0.63
2400	-1.16
2400	-0.27
2400	-1.93
2400	-1.93
2400	-1.94
2400	-1.06
2400	-1.92
2400	-1.7
2400	-2.64
2400	-1.95
2400	-2.05
2400	-1.96
2400	-0.6
2392	-1.34922
2392	-1.60686
2392	-0.89496
2392	-0.04746
2392	-0.58986
2392	-0.62376
2392	-1.91874
2392	-1.9662
2392	-1.7967
2392	-1.49838
2392	-0.18306
2392	-1.84416
2392	-2.14248
2392	-2.25096
2392	-0.18984
2392	-1.32888
2392	-1.00344
2392	-0.51528
2392	-2.00688
2392	-1.50516
2392	-1.7289
2392	-1.56618
2392	-1.83738
2392	-1.85772
2392	-1.49838
2392	-1.11192
2392	-0.80682
2392	-2.22384
2392	-2.21028
2392	-1.7289
2392	-1.2204
2392	-0.7458
2392	-0.86784
2392	-1.03056
2392	-1.44414
2392	-1.39668
2392	-0.98988
2392	-1.09836
2392	-1.60008
2392	-2.09502
2392	-1.64076
2392	-1.82382
2392	-1.7628
2392	-1.4238
2392	-2.38656
2392	-1.97976
2392	-1.6611
2392	-1.60008
2392	-1.43058
2392	-1.61364
2392	-1.54584
2392	-1.49838
2392	-1.0509
2392	-1.76958
2392	-1.5
2392	-1.52
2392	-1.3
2392	-2.02
2392	-1.86
2392	-1.27
2392	-1.02
2392	-0.92
2392	-0.99
2392	-0.72
2392	-0.51
2392	-2.63
2392	-2.98
2392	-2.44
2392	-1.62
2392	-1
2392	-0.78
2392	-0.48
2392	-0.54
2392	-0.32
2392	-0.17
2392	-0.09
2392	-0.12
2392	0.28
2392	-2.17
2392	-1.41
2392	-1.55
2392	-1.82
2392	-2.52
2392	-2.14
2392	-2.31
2392	-1.74
2322	-0.36
2322	-0.19
2322	-0.01
2322	0.01
2310	0.05
2310	0.14
2310	0.19
2310	0.09
2310	0.14
2310	0.16
2310	0.14
2310	0.09
2310	0.17
2310	0.2
2310	0.13
2310	0.19
2310	0.01
2310	-0.2
2310	0.15
2310	-0.05
2310	0.13
2310	0.07
1880	0.48
1880	0.45
1880	-0.07
1880	-0.07
1880	-0.23
1880	-0.24
1880	-0.5
1880	1.1
1880	0.51
1880	0.04
1880	0.45
1880	-0.02
1880	0.41
1880	0.35
1880	0.8
1880	0.45
1880	0.49
1880	0.38
1880	0.62
1880	0.07
1880	-0.29
1880	0.64
1880	0.67
1880	0.62
1880	0.65
1880	0.52
1880	-0.29
1880	0.15
1880	0.54
1880	-0.35
1880	-0.66
1880	0.8
1880	-0.22
1880	0.07
1880	0.05
1880	0.4
1880	0.67
1880	0.37
1880	0.22
1880	0.7
1880	0.49
1880	0.01
1880	0.53
1880	0.04
1700	0.19
1880	0.45
1880	0.4
1880	0.02
1880	0.28
1880	0.3
1880	0.34
1880	0.3
1880	0.59
1880	0.22
1880	0.4
1880	0.15
1880	0.44
1880	0.29
1880	0.09
1880	0.89
1880	0.38
1880	1.11
1880	0.43
1880	-0.1
1880	0.13
1880	0.22
1880	0.7
1880	0.72
1880	0.67
1880	0.45
1880	0.61
1880	0.44
1880	1
1880	0.93
1880	1.08
1880	1
1880	0.62
1880	0.61
1880	0.64
1880	-0.1
1880	0.82
1880	0.46
1880	0.91
1880	1.01
1880	0.53
1880	0.83
1878	-0.32
1878	0.12
1878	-0.13
1878	0.05
1878	0.05
1878	0.01
1878	0.07
1878	0.05
1878	0.05
1878	-0.46
1878	-0.11
1878	-0.27
1878	-0.29
1878	-0.35
1878	-0.22
1878	-0.09
1878	-0.18
1878	-0.12
1878	0.02
1878	-0.12
1878	-0.15
1878	-0.11
1878	0.06
1878	0.18
1878	0.06
1878	0.04
1878	0.1
1878	0.15
1878	0.32
1878	0.43
1878	0.47
1660	1.08
1660	0.72
1660	0.7
1660	1.48
1660	1.36
1650	0.48
1650	-0.34
1650	0.79
1650	-0.13
1650	0.77
1650	-0.32
1650	0.62
1650	-0.26
1650	0.7
1650	-0.55
1650	-0.93
1650	-1.36
1650	-0.33
1650	0.26
1650	0.41
1650	0.73
1650	0.36
1650	0.37
1650	0.67
1650	0.35
1650	0.72
1650	0.26
1650	0.737
1650	0.408
1650	0.387
1650	0.712
1650	-0.048
1650	0.817
1650	1.039
1650	0.336
1650	0.554
1650	0.182
1650	0.778
1650	0.7
1650	0.577
1650	0.531
1650	0.438
1650	0.39
1650	0.55
1650	-0.836
1650	0.356
1650	0.037
1320	0.55
1320	0.45
1320	0.38
1320	0.29
1320	0.29
1320	-0.05
1320	0.31
1320	0.47
1320	-0.16
1320	0.44
1320	0.53
1320	0.6
1320	0.06
1320	0.18
1320	0.31
1320	0.15
1320	-0.1
1320	-0.15
1320	0.4
1320	-0.11
1320	0.33
1320	0.17
1320	0.3
1320	0.33
1320	0.19
1320	0.43
1320	0.15
1320	0.17
1320	0.06
1320	0.01
1320	0.3
1320	0.54
900	0.66
900	0.75
900	0.2
900	0.41
900	0.62
900	0.28
900	-0.08
900	0.01
900	0.48
900	0.52
900	0.59
900	0.51
900	0.53
900	0.63
900	0.46
900	0.66
900	0.73
900	0.75
900	0.4
900	0.06
900	0.39
900	0.55
900	0.38
900	0.35
900	0.3
900	0.49
900	0.46
900	0.4
900	0.35
900	0.32
900	0.16
900	0.24
900	-0.2
900	0.6
900	-0.3
900	-0.15
900	0.39
900	0.3
900	-0.09
900	0.16
900	0.2
900	0.35
900	0.55
900	0.12
900	0.48
750	0.25
750	0.01
750	-0.1
750	-0.16
750	0.06
750	-0.02
750	0.05
750	-0.22
750	-0.08
750	-0.03
750	0.08
750	-0.02
750	0.01
750	0.17
700	-0.657
700	-0.524
700	-0.718
700	-0.374
700	0.008
700	-0.368
700	-0.219
700	-0.224
700	-0.269
700	-0.387
700	0.341
700	0.345
700	0.254
700	0.304
700	0.707
700	0.739
700	0.482
700	0.555
700	0.539
700	0.359
700	-0.005
690	1.29
690	1.75
690	1.82
690	2.35
690	2.4
690	2.08
690	2.34
690	1.62
690	1.54
690	1.88
690	0.66
690	1.95
690	0.79
690	0.82
690	0.16
690	1.19
690	-0.31
690	0.36
690	-0.24
690	-0.45
690	2.09
690	0.53
690	2.03
690	1.33
690	1.32
690	1.24
690	0.47
690	-0.52
690	-0.881412
690	-0.937561
690	-0.837322
690	-1.78587
690	-1.13838
690	-0.22
690	-0.219045
690	0.0655435
690	-0.375423
690	0.11
690	-0.65969
690	-0.127015
690	-0.34216
690	-0.622195
690	0.06
690	0.15
690	0.12
690	1.05286
690	0.888058
690	1.61339
690	1.51057
690	1.2827
690	1.39507
690	1.59943
690	2.27507
690	1.85842
690	0.113372
690	0.234237
690	1.16511
690	2.01915
690	2.16346
690	2.19672
690	0.640709
690	1.28815
690	1.85519
690	2.0621
690	1.56455
690	1.99417
690	1.43421
690	1.8353
690	0.678244
690	2.14976
690	2.69758
690	1.8766
690	2.47674
690	2.43432
690	2.49864
690	1.882
690	2.01381
690	2.63371
690	0.65579
690	0.482672
690	1.43402
690	0.975797
690	1.63664
690	1.50908
690	1.59699
690	1.16903
690	0.919725
690	1.19063
690	0.93013
690	0.425457
690	1.05922
690	1.3553
690	0.664936
690	0.22504
690	0.801093
690	0.717704
690	0.730272
690	1.0471
690	1.65087
690	1.54694
690	0.901572
690	1.21529
690	1.30684
690	1.38993
690	1.17857
690	1.51318
690	1.19861
690	-0.09
690	-0.21
690	-0.25
690	-0.11
690	0.11
690	1.65489
690	-0.389848
690	1.99248
690	0.853289
690	0.636638
690	1.01
690	0.95
690	0.85
690	0.86
690	0.98
690	1.09
690	0.91
690	1.35
690	1
690	1.1
661	1.351
661	1.252
661	1.375
661	1.398
661	1.321
661	1.286
661	1.221
661	1.133
661	1.284
661	1.043
661	1.438
661	1.501
661	1.421
661	1.591
661	1.383
661	1.428
661	1.425
661	1.245
661	1.101
661	1.051
661	1.122
661	1.273
661	1.356
661	-0.129
661	-0.225
661	1.441
661	1.441
661	1.757
661	1.397
661	1.725
661	1.372
661	1.289
661	1.647
661	1.213
661	1.7
661	1.182
661	1.738
661	1.741
661	1.534
661	1.235
661	-0.08
661	-0.01
661	0.07
661	0.73
661	1.2
661	1.4
661	1.62
661	0.92
661	0.23
661	0.11
661	0.12
661	0.07
661	0.06
661	-0.03
661	0.5
661	1.33
661	1.54
661	1.47
661	0.34
661	-0.08
661	0.9
661	1.24
661	0.99
661	1.03
661	1.17
661	0.83
661	1.61
661	1.41
661	1.04
661	0.08
661	0.14
661	0.35
661	0.63
661	0.16
661	0.78
661	1.53
661	1.67
661	1.61
661	1.55
661	2.1
661	1.01
661	1.3
661	1.44
661	1.08
661	0.75
661	1
661	0.96
661	1.05
661	0.95
661	0.83
661	1.31
661	1.6
661	1.49
661	1.45
661	1.25
465	0
465	-0.28
465	-0.1
465	-0.31
465	-0.01
465	-0.24
437.5	0.07
437.5	0.1
437.5	-0.17
437.5	-0.01
437.5	-0.03
437.5	-0.16
437.5	-0.09
437.5	-0.18
437.5	-0.2
437.5	-0.24
437.5	-0.24
437.5	-0.06
437.5	-0.03
437.5	-0.1
437.5	-0.1
437.5	0.26
437.5	-0.08
437.5	0.08
437.5	-0.16
437.5	0.18
437.5	-0.29
432.5	-0.02
432.5	0.25
432.5	0.24
432.5	0.14
432.5	0.25
432.5	0.13
432.5	0.22
170	0.3
163	-0.35
120	0.17
120	0.13
120	-0.06
113	0.07
113	0.26
113	0.21
113	-0.42
87	0.24
87	0.31
57	0.02
0	0.23
0	0.19
0	0.16
0	0.18
0	0.11
